# Supplementary material for: Phylogenetic relationships and taxonomic position of genus Hyperacrius (Rodentia: Arvicolinae) from Kashmir based on evidences from analysis of mitochondrial genome and study of skull morphology
Source: PeerJ. 2020 Nov 18;8:e10364. doi: 10.7717/peerj.10364 (PMC7680025; doi:10.7717/peerj.10364)
Supplement: Supplemental Information 10 [file peerj-08-10364-s010.gb]

LOCUS       H_fertilis_4909        16341 bp    DNA     linear   UNA 01-MAY-2020
DEFINITION  Hyperacrius fertilis mapped to KM892835 using Geneious.
ACCESSION   urn.local...9d-bu9h7rv
VERSION     urn.local...9d-bu9h7rv
KEYWORDS    .
SOURCE      Hyperacrius fertilis
  ORGANISM  Hyperacrius fertilis.
FEATURES             Location/Qualifiers
     tRNA            1..66
                     /gene="trnF"
                     /product="tRNA-Phe"
                     /note="anticodon:gaa"
                     /standard_name="trnF tRNA"
     gene            1..66
                     /gene="trnF"
                     /standard_name="trnF gene"
     rRNA            68..1016
                     /gene="rrnS"
                     /product="12S ribosomal RNA"
                     /standard_name="rrnS rRNA"
     gene            68..1016
                     /gene="rrnS"
                     /standard_name="rrnS gene"
     tRNA            1017..1088
                     /gene="trnV"
                     /product="tRNA-Val"
                     /note="anticodon:uac"
                     /standard_name="trnV tRNA"
     gene            1017..1088
                     /gene="trnV"
                     /standard_name="trnV gene"
     rRNA            1089..2651
                     /gene="rrnL"
                     /product="16S ribosomal RNA"
                     /standard_name="rrnL rRNA"
     gene            1089..2651
                     /gene="rrnL"
                     /standard_name="rrnL gene"
     tRNA            2652..2726
                     /gene="trnL2"
                     /product="tRNA-Leu"
                     /note="anticodon:uaa"
                     /standard_name="trnL2 tRNA"
     gene            2652..2726
                     /gene="trnL2"
                     /standard_name="trnL2 gene"
     CDS             2727..3681
                     /gene="ND1"
                     /note="TAA stop codon is completed by the addition of 3' A
                     residues to the mRNA"
                     /transl_except="(pos:3681,aa:TERM)"
                     /transl_table=2
                     /product="NADH dehydrogenase subunit 1"
                     /standard_name="ND1 CDS"
     gene            2727..3681
                     /gene="ND1"
                     /standard_name="ND1 gene"
     tRNA            3682..3750
                     /gene="trnI"
                     /locus_tag="B9D51_mgt04"
                     /product="tRNA-Ile"
                     /note="anticodon:gau"
                     /standard_name="trnI tRNA"
     gene            3682..3750
                     /gene="trnI"
                     /standard_name="trnI gene"
     tRNA            complement(3748..3822)
                     /gene="trnQ"
                     /product="tRNA-Gln"
                     /note="anticodon:uug"
                     /standard_name="trnQ tRNA"
     gene            complement(3748..3822)
                     /gene="trnQ"
                     /standard_name="trnQ gene"
     tRNA            3822..3890
                     /gene="trnM"
                     /product="tRNA-Met"
                     /note="anticodon:cau"
                     /standard_name="trnM tRNA"
     gene            3822..3890
                     /gene="trnM"
                     /standard_name="trnM gene"
     CDS             3891..4925
                     /gene="ND2"
                     /codon_start=31
                     /transl_table=2
                     /product="NADH dehydrogenase subunit 2"
                     /standard_name="ND2 CDS"
     gene            3891..4925
                     /gene="ND2"
                     /standard_name="ND2 gene"
     assembly_gap    4029..4317
                     /gap_type="within_scaffold"
     assembly_gap    4595..4822
                     /gap_type="within_scaffold"
     tRNA            4927..4993
                     /gene="trnW"
                     /product="tRNA-Trp"
                     /note="anticodon:uca"
                     /standard_name="trnW tRNA"
     gene            4927..4993
                     /gene="trnW"
                     /standard_name="trnW gene"
     tRNA            complement(4995..5063)
                     /gene="trnA"
                     /product="tRNA-Ala"
                     /note="anticodon:ugc"
                     /standard_name="trnA"
     gene            complement(4995..5063)
                     /gene="trnA"
                     /standard_name="trnA gene"
     tRNA            complement(5066..5135)
                     /gene="trnN"
                     /product="tRNA-Asn"
                     /note="anticodon:guu"
                     /standard_name="trnN tRNA"
     gene            complement(5066..5135)
                     /gene="trnN"
                     /standard_name="trnN gene"
     rep_origin      5134..5169
     tRNA            complement(5167..5234)
                     /gene="trnC"
                     /product="tRNA-Cys"
                     /note="anticodon:gca"
                     /standard_name="trnC tRNA"
     gene            complement(5167..5234)
                     /gene="trnC"
                     /standard_name="trnC gene"
     tRNA            complement(5235..5299)
                     /gene="trnY"
                     /product="tRNA-Tyr"
                     /note="anticodon:gua"
                     /standard_name="trnY tRNA"
     gene            complement(5235..5299)
                     /gene="trnY"
                     /standard_name="trnY gene"
     CDS             5302..6840
                     /gene="COX1"
                     /codon_start=1
                     /transl_table=2
                     /product="cytochrome c oxidase subunit I"
                     /standard_name="COX1 CDS"
     gene            5302..6840
                     /gene="COX1"
                     /standard_name="COX1 gene"
     assembly_gap    5776..6002
                     /gap_type="within_scaffold"
     tRNA            complement(6838..6906)
                     /gene="trnS2"
                     /product="tRNA-Ser"
                     /note="anticodo:uga"
                     /standard_name="trnS2 tRNA"
     gene            complement(6838..6906)
                     /gene="trnS2"
                     /standard_name="trnS2 gene"
     tRNA            6910..6976
                     /gene="trnD"
                     /product="tRNA-Asp"
                     /note="anticodon:guc"
                     /standard_name="trnD tRNA"
     gene            6910..6976
                     /gene="trnD"
                     /standard_name="trnD gene"
     CDS             6978..7661
                     /gene="COX2"
                     /codon_start=1
                     /transl_table=2
                     /product="cytochrome c oxidase subunit II"
                     /standard_name="COX2 CDS"
     gene            6978..7661
                     /gene="COX2"
                     /standard_name="COX2 gene"
     assembly_gap    7111..7427
                     /gap_type="within_scaffold"
     tRNA            7665..7728
                     /gene="trnK"
                     /product="tRNA-Lys"
                     /note="anticodon:uuu"
                     /standard_name="trnK tRNA"
     gene            7665..7728
                     /gene="trnK"
                     /standard_name="trnK gene"
     CDS             7729..7932
                     /gene="ATP8"
                     /codon_start=1
                     /transl_table=2
                     /product="ATP synthase F0 subunit 8"
                     /standard_name="ATP8 CDS"
     gene            7729..7932
                     /gene="ATP8"
                     /standard_name="ATP8 gene"
     CDS             7890..>8275
                     /gene="ATP6"
                     /codon_start=1
                     /transl_table=2
                     /product="ATP synthase F0 subunit 6"
                     /standard_name="ATP6 CDS"
     gene            7890..>8275
                     /gene="ATP6"
                     /standard_name="ATP6 gene"
     assembly_gap    8276..8722
                     /gap_type="within_scaffold"
     misc_feature    8722^8723
                     /note="Geneious type: Editing History Deletion"
                     /standard_name="NN"
     CDS             <8723..9352
                     /gene="COX3"
                     /note="TAA stop codon is completed by the addition of 3' A
                     residues to the mRNA"
                     /transl_except="(pos:9352,aa:TERM)"
                     /transl_table=2
                     /product="cytochrome c oxidase subunit III"
                     /codon_start=3
                     /standard_name="COX3 CDS"
     gene            <8723..9352
                     /gene="COX3"
                     /standard_name="COX3 gene"
     tRNA            9353..9420
                     /gene="trnG"
                     /product="tRNA-Gly"
                     /note="anticodon:ucc"
                     /standard_name="trnG tRNA"
     gene            9353..9420
                     /gene="trnG"
                     /standard_name="trnG gene"
     CDS             9421..9768
                     /gene="ND3"
                     /transl_table=2
                     /product="NADH dehydrogenase subunit 3"
                     /standard_name="ND3 CDS"
     gene            9421..9768
                     /gene="ND3"
                     /standard_name="ND3 gene"
     assembly_gap    9570..9732
                     /gap_type="within_scaffold"
     tRNA            9771..9839
                     /gene="trnR"
                     /product="tRNA-Arg"
                     /note="anticodon:ucg"
                     /standard_name="trnR tRNA"
     gene            9771..9839
                     /gene="trnR"
                     /standard_name="trnR gene"
     CDS             9841..10137
                     /gene="ND4L"
                     /codon_start=1
                     /transl_table=2
                     /product="NADH dehydrogenase subunit 4L"
                     /standard_name="ND4L CDS"
     gene            9841..10137
                     /gene="ND4L"
                     /standard_name="ND4L gene"
     CDS             10131..11508
                     /gene="ND4"
                     /note="TAA stop codon is completed by the addition of 3' A
                     residues to the mRNA"
                     /codon_start=1
                     /transl_except="(pos:11508,aa:TERM)"
                     /transl_table=2
                     /product="NADH dehydrogenase subunit 4"
                     /standard_name="ND4 CDS"
     gene            10131..11508
                     /gene="ND4"
                     /standard_name="ND4 gene"
     assembly_gap    10223..11378
                     /gap_type="within_scaffold"
     tRNA            11509..11576
                     /gene="trnH"
                     /product="tRNA-His"
                     /note="anticodon:gug"
                     /standard_name="trnH tRNA"
     gene            11509..11576
                     /gene="trnH"
                     /standard_name="trnH gene"
     tRNA            11577..11635
                     /gene="trnS1"
                     /product="tRNA-Ser"
                     /note="anticodon:gcu"
                     /standard_name="trnS1 tRNA"
     gene            11577..11635
                     /gene="trnS1"
                     /standard_name="trnS1 gene"
     tRNA            11636..11704
                     /gene="trnL1"
                     /product="tRNA-Leu"
                     /note="anticodon:uag"
                     /standard_name="trnL1 tRNA"
     gene            11636..11704
                     /gene="trnL1"
                     /standard_name="trnL1 gene"
     CDS             11705..13516
                     /gene="ND5"
                     /codon_start=1
                     /transl_table=2
                     /product="NADH dehydrogenase subunit 5"
                     /standard_name="ND5 CDS"
     gene            11705..13516
                     /gene="ND5"
                     /standard_name="ND5 gene"
     assembly_gap    11874..12368
                     /gap_type="within_scaffold"
     assembly_gap    13120..13418
                     /gap_type="within_scaffold"
     CDS             complement(13513..14037)
                     /gene="ND6"
                     /codon_start=1
                     /transl_table=2
                     /product="NADH dehydrogenase subunit 6"
                     /standard_name="ND6 CDS"
     gene            complement(13513..14037)
                     /gene="ND6"
                     /standard_name="ND6 gene"
     tRNA            complement(14038..14106)
                     /gene="trnE"
                     /product="tRNA-Glu"
                     /note="anticodon:uuc"
                     /standard_name="trnE tRNA"
     gene            complement(14038..14106)
                     /gene="trnE"
                     /standard_name="trnE gene"
     CDS             14112..15254
                     /gene="CYTB"
                     /codon_start=1
                     /transl_table=2
                     /product="cytochrome b"
                     /standard_name="CYTB CDS"
     gene            14112..15254
                     /gene="CYTB"
                     /standard_name="CYTB gene"
     tRNA            15257..15323
                     /gene="trnT"
                     /product="tRNA-Thr"
                     /note="anticodon:ugu"
                     /standard_name="trnT tRNA"
     gene            15257..15323
                     /gene="trnT"
                     /standard_name="trnT gene"
     tRNA            complement(15324..15391)
                     /gene="trnP"
                     /product="tRNA-Pro"
                     /note="anticodon:ugg"
                     /standard_name="trnP tRNA"
     gene            complement(15324..15391)
                     /gene="trnP"
                     /standard_name="trnP gene"
     D-loop          15392..16341
                     /note="putative control region"
     assembly_gap    16062..16248
                     /gap_type="within_scaffold"
ORIGIN      
        1 gttgatgtag cttatataaa gcaaagcact gaaaatgctt agatggatgt taacatccca
       61 taaacacaaa ggtttggtcc tggccttata gttagttgga ggcaaaatta cacatgcaaa
      121 catcccttag ccagtgtcaa attctgcgga gttatctcta actccaagga gagggcatca
      181 agtacataat atagctaaag acgccttgcc aagccacgcc cccacgggac ccagcagtga
      241 taaaaattaa gcaataaacg aaagtttgac taagttatgc ctcttcaagg gttggtaaat
      301 ttcgtgccag ccaccgcggt catacgatta acccaaatta attattctcg gcgtaaaacg
      361 tgttactagg agtataaaaa atagaattaa aatccatcca atatgtgaaa attcatcgat
      421 ggctctaaaa tcaatgacga aagtaattct aatatgcttg atacacgata gctaagaccc
      481 aaactgggat tagatacccc actatgctta gccttaaact tcaataatta tagaacgaaa
      541 atatttgcct gagaactact ggccacagct taaaactcaa aggacttggc ggtactttat
      601 atccatctag aggagcctgt tctataatcg ataaaccccg ttatacctca ccaccccttg
      661 ctaattcagc ctatataccg ccatcttcag caaaccctaa aaaaggagca aaagtaagca
      721 agagaacccc cataaaaacg ttaggtcaag gtgtagccaa tgaggtggga agcaatgggc
      781 tacattttct tacaaagaac actacgctac cctttctgaa actaaaggac aaaggaggat
      841 ttagtagtaa actaagaata gagtgcttag ttgaattgag caatgaagta cgcacacacc
      901 gcccgtcacc ctcctcaaac taaataaatg ataactatac ataattacat caaactttta
      961 ctagaggaga taagtcgtaa caaggtaagc atactggaaa gtgtgcttgg aataatcatg
     1021 atgtagctta gcccgtacaa agcgcctggc ctacacccag aagactccat agccagtgga
     1081 cgtcatgaac taagtctagc cctgacaaat accaaaccta attattaatt ttaataaaac
     1141 aaaacatttg acaaaagcaa gtattggaga aagaaagcta tctcaggagc tatagaggca
     1201 gtaccgtaag ggaaagatga aagagtattt aaaagtaata ataagcaaag attaaacctt
     1261 gtaccttttg tataatgagt taactagaat acacctaact aagaggcctt aagctagata
     1321 ccccgaaacc aaacgagcta cctaagagca gtaaaaagaa ctaacccgtc tatgtggcaa
     1381 aatagtggga tgacttctag gtagaggtga aaagcctacc gagcttggtg atagctggtt
     1441 acccaataaa gaattttagt tcgactttaa gattaccata agaaataata atcccaatgt
     1501 aatcttaaat tttagcctaa agagggacag ctctttagga atggaaacaa ccttttatag
     1561 tgaataaact ctactaactt aaaccattgt tggcctaaaa gcagccacca ataaagaaag
     1621 cgttaaagct caacactata gcatcttaat accacaaact acaatgactt cctataagaa
     1681 ctaattgggt caatctataa ctatatagat gagatactgt taacatgagt aacaagaaca
     1741 ccgttctccg agcacaagcc tataacaacc cggataacca ttgttagtta acatcaaaag
     1801 gtggagaccc tactaattaa ccccacctaa attaaaactg ttagtccaac acaggtgtgc
     1861 tttaaggaaa gattaaaaga agtaaaagga actcggcaaa caagaatccc gcctgtttac
     1921 caaaaacatc acctctagca taaaaagtat tagaggcacc gcctgcccag tgacaaacgt
     1981 ttaacggccg cggtatcctg accgtgcaaa ggtagcataa tcacttgttc cttaattggg
     2041 gactggaatg aatggctcca cgaggattca actgtctctt acttccaatc agtgaaattg
     2101 accttcccgt gaagaggcgg gaatataaca ataagacgag aagaccctat ggagctttaa
     2161 tctactggct taacttttta atcaattatc ctaatggact aaataataaa gccataagcc
     2221 agtgatttcg gttggggtga cctcggagta taaacaaacc tccgaaagat tttaactaag
     2281 acccacaagt caaagttact aaaatccaat tgacccaatt catttgatca acggactaag
     2341 ttaccctagg gataacagcg caatcctatt taagagtcca tatcgacaat agggtttacg
     2401 acctcgatgt tggatcagga catcccaatg gtgtagcagc tattaatggt tcgtttgttc
     2461 aacgattaaa gtcctacgtg atctgagttc agaccggagc aatccaggtc ggtttctatc
     2521 tattaactat ttctcccagt acgaaaggat aagagaaatg gggcctcctt aactcaaagc
     2581 gcctcaaaac taatatatga aattatctca atttagtaag ttagtaacat tatgccctag
     2641 acaagggctc aattagggtg gcagagtcag gaaattgcgt aagacttaaa accttgttcc
     2701 cagaggttca aatcctctcc ctaatagtgt attttatcaa catcttaaca cttctagtac
     2761 cagtgttaat tgccatggca ttcctcactc tagttgaacg aaaaatccta ggctatatac
     2821 aactacgaaa aggacccaat atcgtagggc cctatggaac ccttcaacca tttgcagacg
     2881 caataaaact gtttattaaa gaacccctac gacccctagc cacctcaaca accctattta
     2941 ttattgcccc cgctctctcc ctttcactag ctctgagcct atgaatcccg ctacctatgc
     3001 cccaccctct agtcaactta aacttaggaa tcctatttat cctagctacg tcaagtctat
     3061 ccgtctactc catcctatga tcaggatgag catccaactc caagtattct atatttgggg
     3121 ccctacgagc ggtcgcacaa acaatttcat atgaagtcac aatagctatt attctcttgt
     3181 ccgtacttct tataaryggg tcattytcaa tccaatctct catctacaca caagagccac
     3241 tatgactctt agtcccaacc tgaccactag ccataatatg gtttatctca accctagcag
     3301 aaacaaaccg agccccattc gatctcacag aaggagaatc agaactagtc tcagggttca
     3361 acgtagagta tgccgccgga cctttcgccc tgtttttcat agcagagtac ataaatatca
     3421 tcctaataaa cgccctctca acaatcgtat tyataggccc atttcacgac ccttacaacc
     3481 cagaacttta tactataaac tttataatca agaccctagc tatgaccacc ctcttcttat
     3541 gaattcgtgc ctcctaccct cgctttcgat atgatcagct catgcacctt ctatgaaaaa
     3601 actttctgcc tctaacccta gccttctgca catgacacat ctcaatccca atcttcatag
     3661 caagcatccc accctacact tagaaatatg tctgaaaaaa gagttacttt gatagagtaa
     3721 ataatagagg ttctaaccct cttatttcta gaatgatagg aattgaacct acacctaaga
     3781 atccaaaatt ctccgtgcta cccactacac cccattctaa aagtaaggtc agctaataaa
     3841 gctatcgggc ccataccccg aaaatgttgg tctaaatcct tcccgtacta attaacccaa
     3901 tcacactaat aatcatttac ttcacaatcc taataggccc agtaattacc atatctagct
     3961 ccaacttatt cctcatatga gttggactag aaataaacct cttggcttta atccccctaa
     4021 tagttaatnn nnnnnnnnnn nnnnnnnnnn nnnnnnnnnn nnnnnnnnnn nnnnnnnnnn
     4081 nnnnnnnnnn nnnnnnnnnn nnnnnnnnnn nnnnnnnnnn nnnnnnnnnn nnnnnnnnnn
     4141 nnnnnnnnnn nnnnnnnnnn nnnnnnnnnn nnnnnnnnnn nnnnnnnnnn nnnnnnnnnn
     4201 nnnnnnnnnn nnnnnnnnnn nnnnnnnnnn nnnnnnnnnn nnnnnnnnnn nnnnnnnnnn
     4261 nnnnnnnnnn nnnnnnnnnn nnnnnnnnnn nnnnnnnnnn nnnnnnnnnn nnnnnnnttc
     4321 agttctacga attaataagc ccaaacatac taatcttgtc agccattatc tcagttctaa
     4381 tcggagcctg aaacggactt aaccaaacac aaacacgaaa antyatagcc tactcctcca
     4441 ttgcccacat aggctgaata atctccattc taccatacaa cccatccctc acaaccctaa
     4501 atcttataat ttacattacc ataacagccc caatatttat agttttctac gcccactcac
     4561 taacatctat cacttccatg tcactcctat gaaannnnnn nnnnnnnnnn nnnnnnnnnn
     4621 nnnnnnnnnn nnnnnnnnnn nnnnnnnnnn nnnnnnnnnn nnnnnnnnnn nnnnnnnnnn
     4681 nnnnnnnnnn nnnnnnnnnn nnnnnnnnnn nnnnnnnnnn nnnnnnnnnn nnnnnnnnnn
     4741 nnnnnnnnnn nnnnnnnnnn nnnnnnnnnn nnnnnnnnnn nnnnnnnnnn nnnnnnnnnn
     4801 nnnnnnnnnn nnnnnnnnnn nncaaaatac tcactcacca aaattacaca aaaactaaca
     4861 acgcactagc gcctttaata gtcataagca caatattact ccccctatcc cccctactcc
     4921 tataacagaa gtttaggata cccagtccaa gagccttcaa agccctaagc aaacctacaa
     4981 agtttaactt ctgataagga ctgtaagact acaccttaca tctaatgaat gcaaatcaat
     5041 tgctttaatt aagctaagtc ctcaactaga ttgataggat tcaaacctat aaactcttag
     5101 ttaacagcta aacgccctag actggcttca atctacttct cccgcctatc agaaaggggg
     5161 cgggagaagc cttagtaggg ttagttctct acaccttcga atttgcaatt cgatgtgaat
     5221 atcaccttaa ggcctggtaa aaagaggcat tccctctgtg cttagattta cagtctaatg
     5281 ctttactcag ccattttacc tatgttcatt aaccgctgat tattctctac caatcacaaa
     5341 gatatcggga ccctgtatct cttatttggg gcctgagcag gtatagtggg gacagccctt
     5401 agcatcttaa ttcgagcgga actaggacag ccaggcgccc tactaggcga tgaccagatc
     5461 tataatgtag tagtcacggc ccacgcattt gtcataattt tctttatggt tataccaata
     5521 ataatcggtg gcttcggtaa ttgactagta ccccttataa ttggagcccc tgacatagcg
     5581 ttcccacgaa taaataatat aagcttctga ctcctacccc cctcatttct cctcttatta
     5641 gcgtcctcaa tagtagaagc tggggcggga acaggctgaa cagtctaccc cccattagct
     5701 ggcaacctcg cccatgccgg agcgtcagta gacctaacca tcttctcact ccacctagca
     5761 ggcgtatcct caattnnnnn nnnnnnnnnn nnnnnnnnnn nnnnnnnnnn nnnnnnnnnn
     5821 nnnnnnnnnn nnnnnnnnnn nnnnnnnnnn nnnnnnnnnn nnnnnnnnnn nnnnnnnnnn
     5881 nnnnnnnnnn nnnnnnnnnn nnnnnnnnnn nnnnnnnnnn nnnnnnnnnn nnnnnnnnnn
     5941 nnnnnnnnnn nnnnnnnnnn nnnnnnnnnn nnnnnnnnnn nnnnnnnnnn nnnnnnnnnn
     6001 nnattctgat tcttcggcca cccagaagtg tacatcctta ttctcccagg ttttggtatt
     6061 atctcccata ttgttaccta ctattcaggt aaaaaggagc catttggcta tataggaata
     6121 gtatgagcaa taatatccat tgggttctta gggtttatcg tatgggccca ccatatattt
     6181 acagtagggt tagatgtaga cacacgagcc tacttcacat cagctacaat gatcattgca
     6241 attccaacag gagtgaaagt ttttagctga ctggcaaccc tacacggagg taatattaag
     6301 tggtcccccg caatactatg ggccctaggg ttcatccttt tcacagkagg tctaacaggt
     6361 attgtacttt ctaactcctc tctagacatt gttcttcacg acacatacta tgtagtcgcc
     6421 cacttccatt atgttctatc cataggcgct gtctttgcta tcatagctgg ctttgtccac
     6481 tgattccccc tatttacagg ctatacacta gatgacacat gggctaaaac acacttcgcc
     6541 atyatattcg taggagtaaa catgacattt tttccacaac atttccttgg tctttcaggt
     6601 atgccacgac gmtactcyga ctacccagat gcctacacca catgaaatac agtatcgtct
     6661 ataggatcct ttatctcact tacagcagtc ttagttataa tctttataat ttgagaagcc
     6721 tttgcctcta aacgggargt wmtymatgtt caacacgcct ccacaaattt agagtgactt
     6781 cacgggtgcc caccaccata ccacactttt gaggaaccaa ccttcgtaaa agtraartaa
     6841 gaaaggaagg actcgaaccc cctaaaactg gtttcaagcc agcgccataa cctctatgac
     6901 tttctcaatg agatattagt aaataaatta cataactttg tcaaagttaa attataggac
     6961 gaacctatat atcttacatg gcttacccgt ctcaattagg cttacaagat gcttcttcac
     7021 caattataga agaactgaca aactttcacg accacaccct tataattgta tttctaatca
     7081 gctcattagt gctctatgtt attacactta nnnnnnnnnn nnnnnnnnnn nnnnnnnnnn
     7141 nnnnnnnnnn nnnnnnnnnn nnnnnnnnnn nnnnnnnnnn nnnnnnnnnn nnnnnnnnnn
     7201 nnnnnnnnnn nnnnnnnnnn nnnnnnnnnn nnnnnnnnnn nnnnnnnnnn nnnnnnnnnn
     7261 nnnnnnnnnn nnnnnnnnnn nnnnnnnnnn nnnnnnnnnn nnnnnnnnnn nnnnnnnnnn
     7321 nnnnnnnnnn nnnnnnnnnn nnnnnnnnnn nnnnnnnnnn nnnnnnnnnn nnnnnnnnnn
     7381 nnnnnnnnnn nnnnnnnnnn nnnnnnnnnn nnnnnnnnnn nnnnnnncgg atactgatct
     7441 catctgaaga tgttcttcac tcatgagcta tcccctcttt aggggttaag acagatgcaa
     7501 tcccaggacg gctcaatcaa gcgactatct catctaaccg ccctggctta ttttatggac
     7561 agtgttcaga aatctgcggc tcaaaccata gcttcatacc tatcgtgctt gaaatagttc
     7621 ctctaaaaaa ctttgaagac tgatctctat caataatcta actacattgc gaagcttaaa
     7681 gcgttaacct tttaagttaa agtcagagac aagtagtctc cgcaatgaat gccacaactg
     7741 gacacatcta catgatttat taccaccctc tcaactacaa ttacactatt tattcttata
     7801 caactcaaaa tttcattata tgacttccca caaacaccac taactaaatt agtccagctt
     7861 aaaacaacaa acaacccctg agaaacaaaa tgaacgaaaa tctattcgcc tcttttatta
     7921 cccctacaat aataggcctg cctattgttg tcctaatcat tatgctccca tcaatactta
     7981 taatttcctc caagcggcta atctccaatc gcctaaactc ctttcaacaa tggctaatca
     8041 aacttattac taaacaaata atattaatcc actctcctaa aggacgcaca tggtccctca
     8101 tactagtgtc tctaattatt tttattggct caacaaacct attgggactc ctcccccaca
     8161 catttacacc aacaacacaa ctatcaacaa acttaggaat agctatccca ctatgagcgg
     8221 gggctgttat cctaggcttt cggcacaagc taaaatcctc attagcccac ttcctnnnnn
     8281 nnnnnnnnnn nnnnnnnnnn nnnnnnnnnn nnnnnnnnnn nnnnnnnnnn nnnnnnnnnn
     8341 nnnnnnnnnn nnnnnnnnnn nnnnnnnnnn nnnnnnnnnn nnnnnnnnnn nnnnnnnnnn
     8401 nnnnnnnnnn nnnnnnnnnn nnnnnnnnnn nnnnnnnnnn nnnnnnnnnn nnnnnnnnnn
     8461 nnnnnnnnnn nnnnnnnnnn nnnnnnnnnn nnnnnnnnnn nnnnnnnnnn nnnnnnnnnn
     8521 nnnnnnnnnn nnnnnnnnnn nnnnnnnnnn nnnnnnnnnn nnnnnnnnnn nnnnnnnnnn
     8581 nnnnnnnnnn nnnnnnnnnn nnnnnnnnnn nnnnnnnnnn nnnnnnnnnn nnnnnnnnnn
     8641 nnnnnnnnnn nnnnnnnnnn nnnnnnnnnn nnnnnnnnnn nnnnnnnnnn nnnnnnnnnn
     8701 nnnnnnnnnn nnnnnnnnnn nntcaccata ttccaatgat ggcgtgatgt aattcgagag
     8761 ggcacctacc aaggacacca tacacccatt gttcaaaaag gtctacgcta cggaataatc
     8821 ctattcatcg tctccgaagt atttttcttt gcaggrttyt tctgagcatt ctaccactca
     8881 agccttgtac caacacatga tttaggaggc tgctgaccac caataggagt ttcaccgctt
     8941 aatccactag aagtccctct tcttaacaca tcagtcctac tagcgtcagg cgtgtcaatt
     9001 acctgagctc accatagctt aatagaagga aaacgcaaca atataaacca ggccctattt
     9061 attacaatca tactaggcct ctactttacc accctacagg cctcagaata tcttgagtcc
     9121 tccttttcca tctcagatgg catttatggg tcaacattct ttatggcaac gggattccat
     9181 ggcctacacg taattattgg ctcaaccttt ctcattatct gccttcttcg acaactaaaa
     9241 ttccacttca catctaaaca tcatttcggc tttgaagcag cagcatgata ctggcacttc
     9301 gtagatgttg tatggttatt cctatatgtg tccatttatt gatgaggatc atgctttctt
     9361 agtataacaa gtacatctga cttccaatca gttagctcta gccaacccta gaagaaagta
     9421 ataaacataa tactcatctt attaaccaac attatcctat ccacaatcct aatttctgta
     9481 gccttctgac tgccccattt aaacacatac acggaaaaag cgaaccccta tgagtgtggc
     9541 ttcgacccta tcagctcagc tcgactaccn nnnnnnnnnn nnnnnnnnnn nnnnnnnnnn
     9601 nnnnnnnnnn nnnnnnnnnn nnnnnnnnnn nnnnnnnnnn nnnnnnnnnn nnnnnnnnnn
     9661 nnnnnnnnnn nnnnnnnnnn nnnnnnnnnn nnnnnnnnnn nnnnnnnnnn nnnnnnnnnn
     9721 nnnnnnnnnn nngaatgaat acaaaaaggc ctagagtggg ctgaatagtc tggtaattag
     9781 tttaatcaaa attaatgatt tcgactcatt agactatggc acccaccata attaccaaaa
     9841 atgacacctg cagtactcaa tatcacactg gctttcgcct tctcatttct agggactctt
     9901 atattccgat ctcaccttat gtcaaccctt ctatgcctag aagggatgac actctcctta
     9961 ttcatcctag ctacaattac acccctaaac acacactcaa taaccatatt ccctattcct
    10021 attgtgatct tagtattcgc tgcttgcgag gcagccgtag gtctggctct tctagcaaaa
    10081 atttcaaata catatggctc cgactttgta caaaatctaa atctgttaca atgctaaaaa
    10141 ttatcctccc atcactcatg cttcttccac ttacatgact atccaacagt aaaaaaatat
    10201 ggatcaacgt gacaacctat agnnnnnnnn nnnnnnnnnn nnnnnnnnnn nnnnnnnnnn
    10261 nnnnnnnnnn nnnnnnnnnn nnnnnnnnnn nnnnnnnnnn nnnnnnnnnn nnnnnnnnnn
    10321 nnnnnnnnnn nnnnnnnnnn nnnnnnnnnn nnnnnnnnnn nnnnnnnnnn nnnnnnnnnn
    10381 nnnnnnnnnn nnnnnnnnnn nnnnnnnnnn nnnnnnnnnn nnnnnnnnnn nnnnnnnnnn
    10441 nnnnnnnnnn nnnnnnnnnn nnnnnnnnnn nnnnnnnnnn nnnnnnnnnn nnnnnnnnnn
    10501 nnnnnnnnnn nnnnnnnnnn nnnnnnnnnn nnnnnnnnnn nnnnnnnnnn nnnnnnnnnn
    10561 nnnnnnnnnn nnnnnnnnnn nnnnnnnnnn nnnnnnnnnn nnnnnnnnnn nnnnnnnnnn
    10621 nnnnnnnnnn nnnnnnnnnn nnnnnnnnnn nnnnnnnnnn nnnnnnnnnn nnnnnnnnnn
    10681 nnnnnnnnnn nnnnnnnnnn nnnnnnnnnn nnnnnnnnnn nnnnnnnnnn nnnnnnnnnn
    10741 nnnnnnnnnn nnnnnnnnnn nnnnnnnnnn nnnnnnnnnn nnnnnnnnnn nnnnnnnnnn
    10801 nnnnnnnnnn nnnnnnnnnn nnnnnnnnnn nnnnnnnnnn nnnnnnnnnn nnnnnnnnnn
    10861 nnnnnnnnnn nnnnnnnnnn nnnnnnnnnn nnnnnnnnnn nnnnnnnnnn nnnnnnnnnn
    10921 nnnnnnnnnn nnnnnnnnnn nnnnnnnnnn nnnnnnnnnn nnnnnnnnnn nnnnnnnnnn
    10981 nnnnnnnnnn nnnnnnnnnn nnnnnnnnnn nnnnnnnnnn nnnnnnnnnn nnnnnnnnnn
    11041 nnnnnnnnnn nnnnnnnnnn nnnnnnnnnn nnnnnnnnnn nnnnnnnnnn nnnnnnnnnn
    11101 nnnnnnnnnn nnnnnnnnnn nnnnnnnnnn nnnnnnnnnn nnnnnnnnnn nnnnnnnnnn
    11161 nnnnnnnnnn nnnnnnnnnn nnnnnnnnnn nnnnnnnnnn nnnnnnnnnn nnnnnnnnnn
    11221 nnnnnnnnnn nnnnnnnnnn nnnnnnnnnn nnnnnnnnnn nnnnnnnnnn nnnnnnnnnn
    11281 nnnnnnnnnn nnnnnnnnnn nnnnnnnnnn nnnnnnnnnn nnnnnnnnnn nnnnnnnnnn
    11341 nnnnnnnnnn nnnnnnnnnn nnnnnnnnnn nnnnnnnngg aaaattaacc agccacataa
    11401 tcagccttca accctcgtac acacgagaat caacgctaat aactcttcac atcctccccc
    11461 ttattcttct tactacaaac cccaaactaa ttacaggcct cacattatgt caatatagtt
    11521 taaaaaaaac accagactgt gaatctgaag ataggatatc aacctccttg tttaccaaga
    11581 aagcatgcaa gagctgctaa ctcatgcccc cgtatctaaa catacggctt tcttactttt
    11641 ataggataga agtaatccgt tggtcttagg agccaaaaac ttggtgcaac tccaaatgaa
    11701 agtaataaac acaatcacat cctctatttt tcttattctc atacttctag cactcccaat
    11761 aatcatctca ctcaccaaca taacgaaata tgttaacttc cccagttacg taaattcctg
    11821 tattaaatat gcattcttca ttagccttat cccactgttt tccttcttta actnnnnnnn
    11881 nnnnnnnnnn nnnnnnnnnn nnnnnnnnnn nnnnnnnnnn nnnnnnnnnn nnnnnnnnnn
    11941 nnnnnnnnnn nnnnnnnnnn nnnnnnnnnn nnnnnnnnnn nnnnnnnnnn nnnnnnnnnn
    12001 nnnnnnnnnn nnnnnnnnnn nnnnnnnnnn nnnnnnnnnn nnnnnnnnnn nnnnnnnnnn
    12061 nnnnnnnnnn nnnnnnnnnn nnnnnnnnnn nnnnnnnnnn nnnnnnnnnn nnnnnnnnnn
    12121 nnnnnnnnnn nnnnnnnnnn nnnnnnnnnn nnnnnnnnnn nnnnnnnnnn nnnnnnnnnn
    12181 nnnnnnnnnn nnnnnnnnnn nnnnnnnnnn nnnnnnnnnn nnnnnnnnnn nnnnnnnnnn
    12241 nnnnnnnnnn nnnnnnnnnn nnnnnnnnnn nnnnnnnnnn nnnnnnnnnn nnnnnnnnnn
    12301 nnnnnnnnnn nnnnnnnnnn nnnnnnnnnn nnnnnnnnnn nnnnnnnnnn nnnnnnnnnn
    12361 nnnnnnnnaa tcagcccaat tcagtcttca cccatgacta ccatcagcca tggaagggcc
    12421 aaccccagtt tcagcattac tccactctag tactatagtt gtagcaggcg tattcctact
    12481 tattcgattc cacccactca tctctaacaa cagcacaatc ctaactgcta tactatgctt
    12541 aggctccata accaccctat tcacagcaat ctgcgccctc acccaaaatg acattaaaaa
    12601 aatcgtagca ttctcgacct caagccaatt aggccttata atggtcacct taggcattaa
    12661 ccaaccctac ttagcctttc tgcatatctg cacacacgca ttcttcaagg ctatactatt
    12721 catatgctcc gggtctatta tccacagtct taatgacgaa caagacattc gaaaaatagg
    12781 cggtatagca aagacaacac catttacgtc ctcatgtcta ataatcggca gcttagccct
    12841 aacaggaacc ccctttctta caggcttcta ttcaaaagat ttaatcattg aggccgcyaa
    12901 yacctgctac accaatgcct gagccctctt aattacacta gtagccacct cmataacagc
    12961 cgtctacagc atacgaatca tttacttcgt cctaataacc aagcctcgtt tcccctccac
    13021 aattaccatc aacgaaaaca acccactaat tattaaccca atcaaacgac tagcactagg
    13081 aagcatccta gcgggcttct tcatctcgta taatatcccn nnnnnnnnnn nnnnnnnnnn
    13141 nnnnnnnnnn nnnnnnnnnn nnnnnnnnnn nnnnnnnnnn nnnnnnnnnn nnnnnnnnnn
    13201 nnnnnnnnnn nnnnnnnnnn nnnnnnnnnn nnnnnnnnnn nnnnnnnnnn nnnnnnnnnn
    13261 nnnnnnnnnn nnnnnnnnnn nnnnnnnnnn nnnnnnnnnn nnnnnnnnnn nnnnnnnnnn
    13321 nnnnnnnnnn nnnnnnnnnn nnnnnnnnnn nnnnnnnnnn nnnnnnnnnn nnnnnnnnnn
    13381 nnnnnnnnnn nnnnnnnnnn nnnnnnnnnn nnnnnnnncc tcttccaccc tcagcaacca
    13441 aaaaggacta gttaaactct acttcctctc attcctagtc acactaattt ctatcccaat
    13501 cttactttac acttaattac ctcgagtaat ctcaataata ataaatacgc ctataaataa
    13561 agtccaacca gagacaatta tgagccatgc agagcagcta tataaagcag caacaccagc
    13621 accaccttca cccattaacc ccagctcatc accatcataa accactcacc cccctaaact
    13681 attaaactcc aacaccacct ctaagccctc ataatagtca gttacaaata acattcccac
    13741 ttctataaaa atacttatta ccaatacccc caatgttaat caactagaca cccatgtctc
    13801 agggtattcc tccgcagaca tagcagtagt gcaaccaaat acaaccagta tcccccctaa
    13861 ataaattaaa aacaccatca aacctaaaaa tgacccgcca agccccaaca ccgctagaca
    13921 acctgaacaa ccactaataa tcaagcacaa ccctccataa ataggtgaag gctttaaaga
    13981 agcgcctaaa caacctaatg taatcaataa gcttaaaaaa taaattaatt ctgtcataat
    14041 tcctacatag actctaacta tgaccaatga catgaaaaat catcgttgtt attcaactat
    14101 agaaacagct aatgacaatt atccgaaaaa aacatccact aattaaaatc atcaaccact
    14161 cattcatcga ccttcccgct ccatcaaaca tttcatcatg atgaaacttt ggctccctcc
    14221 tcggcctatg cttaatcatt caaatcctga cagggttatt cctagcaata cattacacat
    14281 cagatacatc aacagcattc tcatcagttg cccatatctg ccgagacgta aactatggat
    14341 gacttattcg ttaccttcat gctaacggag cctctatatt cttcatttgc cttttcctcc
    14401 atgtaggacg aggcatctac tacggctcct ataccataat cgaaacatgg aatataggca
    14461 ttatcctatt atttgccgta atagcaacag cattcatagg ctatgtactc ccatgaggac
    14521 aaatatcatt ctgaggcgct acagtaatta ctaacttact ctcagctatc ccatacatcg
    14581 ggacaacctt ggtagagtga atctgaggtg ggttctcagt agacaaggct actctcacac
    14641 gattttttgc atttcacttt atcttaccct tcattatcac tgcccttgta ctagtacacc
    14701 tattattcct ccatgaaaca gggtctaaca acccaacagg cctaaactca gacgcagata
    14761 aaattccatt tcacccctac tacacaatca aagacttcct gggggtgctc ctcttattaa
    14821 cagctctcat aattttggtt ttatttttcc cagatgttct cggagaccct gataattaca
    14881 ctccggcaaa tccactcaac actccagcac acattaaacc agaatggtat tttctttttg
    14941 cctacgccat tctccgctct atccctaaca aactaggagg tgttctagcc ctaattctat
    15001 cgatcctcat cctagccttc atgccactcc tccacacctc aaaacaacga agcctcacct
    15061 tccgtccaat cacacaagca atatactgaa ttctagtagc cgacctcctt gtccttacat
    15121 gaatcggagg acagccagtt gaatacccat tcatcattat tggccaagta gcctcaatcg
    15181 cttatttcgc tatcatcgta atccttatac caatcgcagg aattattgaa aacaacattc
    15241 taaacctaga ctaactgtcc tgatagtata aaaattacac tggtcttgta aaccagaaat
    15301 ggaatcgcac ttttctcagg atatcaagaa ggaaggactt ctcccccacc atcagcaccc
    15361 aaagctgata ttctatttaa actacttcct gtacataaat ttatctagta cataatacat
    15421 ttatgtatat cgtacattaa cttatattcc ccaagcatat aagcaagtac taactatcaa
    15481 ttatacaaac nnnnnnnncc tttatcaaca ttaantcctt ctcaacatgc ctattaactt
    15541 caattattta attaatgctc taatgacata tctgcgtgat cttacataca ccattctgtc
    15601 ataaaccctt cttagccaca cgactatccc cctccccatt ttgtctatca atctaccatc
    15661 ctccgtgaaa ccaacaaccc gcccacccat gcccctcttc tcgctccggg cccattttaa
    15721 cttgggggtg actaatgtga aactttacca ggcatctggt tcttacctca gggccataga
    15781 atgctttatc gtccatacgt tccccttaaa taagacatct cgatggtacg ggtctaatca
    15841 gcccatgcct aacataactg tggtctcggg cagttggtat tttttatttt cggtatggta
    15901 tcactcagca tagccgtcaa ggcatgaagg tcaccttgtc atgtagctgg acttctcatt
    15961 caagtgtcat ttatcctcat ggtaaccccc tctccccata ttaattaatg ggaccgggac
    16021 ataaatttat acagtactta tcatgcaaat gctagttcct cnnnnnnnnn nnnnnnnnnn
    16081 nnnnnnnnnn nnnnnnnnnn nnnnnnnnnn nnnnnnnnnn nnnnnnnnnn nnnnnnnnnn
    16141 nnnnnnnnnn nnnnnnnnnn nnnnnnnnnn nnnnnnnnnn nnnnnnnnnn nnnnnnnnnn
    16201 nnnnnnnnnn nnnnnnnnnn nnnnnnnnnn nnnnnnnnnn nnnnnnnnaa aatacgcaaa
    16261 aaaagttaac aaaatttcca atatcaaaaa cgagccaaaa ctcccaaaat ttttaagtgg
    16321 gatttcagta ttaatttttt g
//
